# Supplementary material for: ERAS, a Member of the Ras Superfamily, Acts as an Oncoprotein in the Mammary Gland
Source: Cancers (Basel). 2021 Nov 8;13(21):5588. doi: 10.3390/cancers13215588 (PMC8582886; doi:10.3390/cancers13215588)
Supplement: Supplementary file 1 [file cancers-13-05588-s001.zip]

Archive with 10 entries (10 files):
- Supplementary Figure 1.pptx
- Supplementary Figure 2.pptx
- Supplementary Figure 3.pptx
- Supplementary Figure 4.pptx
- Supplementary Figure 5.pptx
- Supplementary Figure 6.pptx
- Supplementary Figure 7.pptx
- Supplementary Table S1.xlsx
- Supplementary Table S2.xlsx
- Supplementary Figure 8.pptx
