# Supplementary material for: ERAS, a Member of the Ras Superfamily, Acts as an Oncoprotein in the Mammary Gland
Source: Cancers (Basel). 2021 Nov 8;13(21):5588. doi: 10.3390/cancers13215588 (PMC8582886; doi:10.3390/cancers13215588)
Supplement: Supplementary file 1 [file cancers-13-05588-s001.zip › Supplementary Table S1.xlsx]

## Sheet: Supplementary Table S1
Supplementary Table S1. List of antibodies used for immunohistochemistry,
immunofluorescence, western blotting and flow cytometry.
Target / Antibody	Source and reference
(a) Immunohisotchemistry and immunofluorescence
Keratin K5	Covance PRB-160P
HA-Tag	Cell Signaling 3724
α-SMA	Sigma C-6198
Keratin K8 (TROMA-I)	DSHB (Developmental Studies Hybridoma Bank)
ESR1	Santa Cruz sc-542
P-AKT (Ser473)	Abcam 81283
p63	Abcam ab735
ERAS	Cell Signaling 12575
(b) Western blotting
HA-Tag	Cell Signaling 3724
ACTB (β-Actin)	Abcam ab8226
P-AKT (Ser473)	Cell Signaling 4060
AKT	Abcam ab32038
P-STAT3 (Tyr705)	Cell Signalling 9131 S
STAT3	Cell Signalling 4904
P-S6 Ribosomal protein (Ser235/236)	Cell Signaling 2211
S6 Ribosomal protein	Cell Signaling 2317
PTEN	Cell Signaling 9559
CCND1	NeoMarkers RM- 9104 -S1
ERAS	Santa Cruz sc-51077
p63	Abcam ab 735
GAPDH	Santa Cruz sc-32233
(c) Flow citometry
CD45-PE	BD Pharmingen 553081
TER119-PE	BD Pharmingen 553673
CD31-PE	BD Pharmingen 553373
CD29-FITC	BD Pharmingen 555005
CD24-APC	BioLegend 101814
