# Supplementary material for: ERAS, a Member of the Ras Superfamily, Acts as an Oncoprotein in the Mammary Gland
Source: Cancers (Basel). 2021 Nov 8;13(21):5588. doi: 10.3390/cancers13215588 (PMC8582886; doi:10.3390/cancers13215588)
Supplement: Supplementary file 1 [file cancers-13-05588-s001.zip › Supplementary Table S2.xlsx]

## Sheet: Supplementary Table S2
Supplementary Table S2. Sequences of primers used in RT-qPCR studies (5' → 3')
Zeb1-F	AGGTGATCCAGCCAAACG
Zeb1-R	GGTGGCGTGGAGTCAGAG
Zeb2-F	AAGCCAGGGACAGATCAGC
Zeb2-R	CACACTCCGTGCACTTGAA
E-cad-F	ATCCTCGCCCTGCTGATT
E-cad-R	ACCACCGTTCTCCTCCGT
Twist-F	AGCTACGCCTTCTCCGTCT
Twist-R	TCCTTCTCTGGAAACAATGACA
Pten-F	GAAAGGGACGGACTGGTGTA
Pten-R	TAGGGCCTCTTGTGCCTTTA
C-myc-F	CAGATCAGCAACAACCGCAA
C-myc-R	GACGTTGTGTGTCCGCCTCT
CcnD1-F	GAGATTGTGCCATCCATGC
CcnD1-R	CTCCTCTTCGCACTTCTGCT
Trp53-F	GCCCATGCTACAGAGGAGTC
Trp53-R	AGACTGGCCCTTCTTGGTCT
ΔNp63-F	CAAAACCCTGGAAGCAGAAA
ΔNp63-R	GAGGAGCCGTTCTGAATCTG
Tbp-F	GGGAGAATCATGGACCAGAA
Tbp-R	GATGGGAATTCCAGGAGTCA
Hprt-F	TCCTCCTCAGACCGCTTTT
Hprt-R	CCTGGTTCATCATCGCTAATC
Gusb-F	GAGGATCAACAGTGCCCATT
Gusb-R	CAGCCTCAAAGGGGAGGT
